# Supplementary material for: In Vivo Measurement of Mesokinesis in Gekko gecko: The Role of Cranial Kinesis during Gape Display, Feeding and Biting
Source: PLoS One. 2015 Jul 31;10(7):e0134710. doi: 10.1371/journal.pone.0134710 (PMC4521707; doi:10.1371/journal.pone.0134710)
Supplement: S2 File — Gape display data are: maximum gape distance (cm), mesokinetic displacement (degrees) and the contribution of mesokinetic displacement (% of akinetic gape distance). Bite data are: bite force (N) and mesokinetic displacement (degrees). Feeding data are: gape closing distance (cm), mesokinetic displacement (degrees) and the contribution of mesokinetic displacement (% of akinetic gape distance). The different feeding behaviors are coded with different numbers. Data are presented for all sequences recorded for each individuals. (XLSX) [file pone.0134710.s002.xlsx]

## Sheet: Sheet1
individual	gape sequence	maximum gape distance (cm)	mesokinetic displacement (degrees)	mesokinesis contribution (% of gape opening distance)	individual	bite sequence	force (N)	mesokinetic displacement (degrees)	individual		feeding cycle type	gape closing distance (cm)	mesokinetic displacement (degrees)	mesokinesis contribution (% of gape closing distance)
1	1	0.910846	6.79606	31.3086	1	1	9.14159	-4.4542	1	1	intra-oral transport IOT	-0.148718	-3.88325	5.04376
1	2	0.965074	1.75037	3.89416	1	2	8.33294	-7.0344	1	1	intra-oral transport IOT	-0.128335	-4.2629	38.682
1	3	1.48032	0.397938	1.72208	1	3	7.57186	-6.5975	1	1	intra-oral transport IOT	-0.635278	-11.3159	39.7317
1	4	1.06201	-3.99993	-13.8237	1	4	6.1924	-7.2772	1	2	puncture crushin PC	-0.165412	-2.1132	92.7996
1	5	1.21232	-2.5392	-6.83758	1	5	13.2324	-4.4741	1	1	intra-oral transport IOT	-0.37551	-2.3362	87.4498
1	6	1.45876	-2.95709	-7.41662	1	6	12.4238	-5.4951	1	2	puncture crushin PC	-0.341315	-4.5015	55.1287
1	7	1.25159	-3.08195	-8.36388	1	7	11.1394	-6.7271	1	2	puncture crushin PC	-0.408054	-4.5552	54.8501
1	8	1.32883	-0.574656	-2.9483	1	8	10.9967	-7.8777	1	2	puncture crushin PC	-0.258896	-6.2355	58.9605
1	9	1.39373	3.13987	5.83945	1	9	17.5135	-5.8929	1	3	pharyngeal packing PP	-0.538843	-5.91	4.51632
1	10	1.34098	-1.35224	-4.50097	1	10	16.1816	-5.7832	1	3	pharyngeal packing PP	-0.225386	-3.7199	62.095
1	11	1.87655	-1.00866	0.539224	1	11	13.8983	-3.5536	1	3	pharyngeal packing PP	-0.174176	-2.9429	31.932
1	12	1.89415	0.36416	-0.130862	1	12	21.9373	-8.2829	1	1	intra-oral transport IOT	-0.779418	-13.1755	40.7022
1	13	1.85254	1.17449	1.17229	1	13	20.5102	-6.5322	1	1	intra-oral transport IOT	-0.723564	-11.0202	53.3851
1	14	1.89586	-1.07651	-3.34724	1	14	12.8043	-4.7529	1	3	pharyngeal packing PP	-0.317079	-3.1102	75.6103
1	15	1.81251	-1.17251	-3.29591	1	15	12.2335	-2.9634	1	2	puncture crushin PC	-0.227738	-4.4978	41.9386
1	16	1.87607	-0.467311	-3.18565	1	16	11.9481	-5.3861	1	1	intra-oral transport IOT	-0.618929	-8.6285	54.9039
1	17	1.96557	-0.441672	-1.4522	1	17	12.3286	-6.6082	1	1	intra-oral transport IOT	-0.500622	-4.4318	73.7321
1	18	1.83133	0.238616	-1.31478	1	18	9.52213	-5.874	1	2	puncture crushin PC	-0.181984	-2.94466	60.2005
1	19	1.8483	-0.46875	-3.04775	1	19	11.0443	-7.0196	1	2	puncture crushing	-0.0477496	-0.64897	90.9629
1	20	1.79915	-1.49179	-2.9401	1	20	11.6627	-6.3509	1	3	pharyngeal packing PP	-0.181819	-3.0865	48.3948
1	21	1.74481	0.169464	1.24138	1	21	11.4248	-6.6547	1	3	pharyngeal packing PP	-0.339499	-4.7712	75.0222
1	22	1.73291	-0.316927	-2.06606	1	22	11.0443	-8.2703	1	3	pharyngeal packing PP	-0.35218	-3.7719	78.0209
1	23	1.76825	0.399923	0.537694	1	23	7.5243	-1.4798	1	3	pharyngeal packing PP	-0.278904	-3.7374	73.6067
1	24	1.74593	-1.92986	5.26953	1	24	10.9016	-6.7588	1	1	intra-oral transport IOT	-0.75613	-15.7711	25.0912
1	25	1.725	-0.733089	2.70562	1	25	10.4735	-6.0291	1	1	intra-oral transport IOT	-0.560472	-6.5275	61.9836
1	26	1.64744	-0.857823	0.0153687	1	26	10.2832	-6.6905	1	2	puncture crushin PC	-0.358898	-3.4145	81.7359
1	27	1.66973	-0.249219	3.15939	1	27	9.14159	-7.0563	1	2	puncture crushin PC	-0.232216	-2.3987	71.123
1	28	1.63182	-0.979089	0.802214	1	28	10.2832	-8.2298	1	1	intra-oral transport IOT	-0.365983	-3.8844	63.8104
1	29	1.75603	-1.3936	4.1402	1	29	8.09511	-7.9993	1	3	pharyngeal packing PP	-0.312731	-3.101	63.1824
1	30	2.03055	0.0746876	1.10543	1	30	11.3297	-7.1986	1	3	pharyngeal packing PP	-0.134891	-2.11602	43.8638
1	31	1.74896	1.08124	-0.16577	1	31	10.4259	-8.5124	1	3	pharyngeal packing PP	-0.125996	-1.4405	29.3647
1	32	1.5948	-2.83421	1.61248	1	32	9.37943	-9.187	1	3	pharyngeal packing PP	-0.107118	-2.5216	74.1986
1	33	1.55089	-2.12182	-5.12203	1	33	10.2832	-6.8896	1	3	pharyngeal packing PP	-0.459648	-6.7808	55.9196
1	34	1.8546	-1.43913	-4.33696	1	34	8.99889	-6.8515	1	3	pharyngeal packing PP	-0.209871	-3.7257	56.9906
1	35	1.73408	-1.3779	1.47973	1	35	8.03859	1.3533	1	3	pharyngeal packing PP	-0.232273	-3.6083	67.3129
1	36	1.70913	-1.089	2.01903	1	36	7.10539	1.4081	1	3	pharyngeal packing PP	-0.116573	-2.306	76.2258
1	37	2.11315	1.52922	2.85732	1	37	5.18411	0.950903	1	1	intra-oral transport IOT	-0.469747	-3.0546	78.3007
1	38	1.91026	0.380221	4.37377	1	38	4.08623	3.5157	1	3	pharyngeal packing PP	-0.318868	-3.3829	63.6878
1	39	2.00445	1.15033	0.842322	1	39	4.63517	2.9931	1	3	pharyngeal packing PP	-0.263073	-3.2967	56.2148
1	40	1.90794	-0.971706	-2.04465	1	40	6.55645	-0.060797	1	2	puncture crushing PC	-0.193144	-0.505083	94.599
1	41	1.81966	0.492773	-0.97217	1	41	6.72114	-3.6685	1	1	intra-oral transport IOT	-0.632584	-1.26886	0.242767
1	42	1.80664	-1.64435	-0.0972321	1	42	5.29389	-3.6356	1	2	puncture crushing PC	-0.303992	-17.2294	101.117
1	43	1.88331	-1.43919	6.53656	1	43	5.95262	-2.8705	1	2	puncture crushing PC	-0.214465	-3.2813	44.5939
1	44	1.70919	0.501094	1.89617	1	44	3.97644	-2.6437	1	2	puncture crushing PC	-0.140757	-3.4212	60.6378
1	45	1.67669	0.572088	5.2747	1	45	6.83092	-1.874	1	1	intra-oral transport IOT	-0.083745	-1.5101	42.0308
1	46	1.5582	-1.59984	1.78473	1	46	6.22709	-3.3371	1	1	intra-oral transport IOT	-0.083651	-3.0552	25.795
1	47	1.91757	0.825973	1.93438	1	47	5.56836	-2.3634	1	1	intra-oral transport IOT	-0.097289	-1.4341	52.0537
1	48	1.45638	1.17084	1.93201	1	48	6.28198	-3.4702	1	1	intra-oral transport IOT	-0.11674	-1.7655	67.6057
1	49	1.72181	0.846505	0.915183	1	49	4.25091	-0.247797	1	1	intra-oral transport IOT	-0.118332	-1.8551	82.0285
1	50	1.65023	0.458834	0.696404	2	1	16.4016	-17.2406	1	1	intra-oral transport IOT	-0.153252	-3.0476	35.3527
1	51	1.62166	0.293382	3.21825	2	2	10.6104	-16.9316	1	1	intra-oral transport IOT	-0.232391	-4.5344	35.3047
1	52	1.77104	1.47025	2.94904	2	3	12.1185	-18.7409	1	3	pharyngeal packing PP	-0.061046	-3.3313	13.7825
1	53	1.53738	0.3764	1.45907	2	4	11.9979	-22.233	1	3	pharyngeal packing PP	-0.204538	-4.0367	45.222
1	54	1.58573	-0.94249	4.53645	2	5	11.6359	-15.272	4	1	intra-oral transport IOT	-0.787573	-10.8963	20.6826
1	55	1.55073	0.0112863	12.1679	2	6	13.325	-20.1083	4	1	intra-oral transport IOT	-0.849377	-6.28427	26.7709
1	56	1.78548	1.07462	1.78893	2	7	9.64517	-17.6343	4	2	puncture crushin PC	-0.215401	-7.20081	75.3386
1	57	1.33425	0.912378	3.36299	2	8	11.0082	-15.1152	4	1	intra-oral transport IOT	-0.782536	-9.54347	23.7184
1	58	1.52617	0.968066	1.40239	2	9	10.2816	-16.8723	4	1	intra-oral transport IOT	-0.857483	-9.16556	31.0001
1	59	1.43993	0.127253	1.25257	2	10	11.4753	-19.2449	4	3	pharyngeal packing PP	-0.196686	-1.14534	78.9869
1	60	1.47325	0.301343	1.64635	2	11	13.2918	-20.2022	4	3	pharyngeal packing PP	-0.198759	-1.12736	81.4005
1	61	1.49753	-1.60138	4.87314	2	12	13.3437	-21.9372	4	3	pharyngeal packing PP	-0.158478	-1.69932	56.2798
1	62	1.6143	1.20105	1.63095	2	13	13.2918	-24.8821	4	3	pharyngeal packing PP	-0.256831	-3.90488	12.4885
1	63	1.50772	0.10175	2.74963	2	14	13.1361	-22.5179	4	3	pharyngeal packing PP	-0.398545	-3.26108	50.3105
1	64	1.3455	0.40326	3.10211	2	15	13.7071	-20.1788	4	1	intra-oral transport IOT	-0.136146	-2.50373	49.0091
1	65	1.6476	0.367007	6.0963	2	16	11.9943	-21.1892	4	2	puncture crushin PC	-0.21681	-8.55842	88.8668
1	66	1.40987	0.738087	0.489104	2	17	9.24358	-19.0285	4	2	puncture crushin PC	-0.15666	-8.26859	105.459
1	67	1.48636	-0.0258535	6.61661	2	18	10.9044	-23.0541	4	2	puncture crushin PC	-0.0708813	-6.17098	90.7676
1	68	1.45759	0.588349	14.2579	2	19	14.3299	-22.7545	4	1	intra-oral transport IOT	-0.562916	-10.5548	23.201
1	69	1.61417	-1.34063	14.8077	2	20	13.1361	-22.9209	4	1	intra-oral transport IOT	-1.04419	-14.2401	13.0274
1	70	1.47498	-0.773123	4.55311	2	21	11.2677	-22.2924	4	1	intra-oral transport IOT	-0.862341	-9.41698	27.8447
2	1	1.57268	5.80161	14.3951	2	22	5.24135	-7.93977	4	1	intra-oral transport IOT	-0.9051	-10.7413	31.4223
2	2	2.63152	7.06416	12.9081	2	23	2.93606	-11.3968	4	1	intra-oral transport IOT	-0.72325	-7.84812	48.1032
2	3	2.63447	7.64535	10.8198	2	24	2.32131	-13.0524	4	3	pharyngeal packing PP	-0.128365	-1.91222	24.1466
2	4	2.33031	5.15097	9.23806	2	25	2.78237	-18.091	4	3	pharyngeal packing PP	-0.209231	-1.71659	34.8439
2	5	2.36506	5.28871	11.1726	2	26	2.10176	-14.5718	4	3	pharyngeal packing PP	-0.12134	-1.23605	34.9112
2	6	2.78797	6.61896	11.6034	2	27	2.95801	-16.5622	4	3	pharyngeal packing PP	-0.37524	-4.59542	13.8358
2	7	2.79241	5.6186	9.53678	2	28	1.79439	-16.8475	5	2	puncture crushin PC	-0.0987164	-6.48818	121.031
2	8	2.44714	7.14274	13.2432	2	29	3.06779	-16.0802	5	1	intra-oral transport IOT	-0.639101	-17.3769	1.77697
2	9	2.5862	7.18732	11.847	2	30	3.68253	-10.3527	5	2	puncture crushin PC	-0.061713	-3.96787	111.079
2	10	2.69212	7.98802	15.2753	2	31	4.67052	-21.2239	5	1	intra-oral transport IOT	-0.748512	-12.5619	46.726
2	11	2.50439	7.10193	13.9693	2	32	3.24343	-13.1369	5	1	intra-oral transport IOT	-1.06568	-12.6678	54.283
2	12	2.69101	3.85142	6.56953	2	33	3.81426	-17.0148	5	3	pharyngeal packing PP	-0.32087	-3.06693	65.3908
2	13	2.70116	4.26316	7.64706	2	34	2.475	-9.18878	5	3	pharyngeal packing PP	-0.231967	-2.01429	73.8809
2	14	2.43811	6.09337	12.5471	2	35	1.4431	-10.7443	5	3	pharyngeal packing PP	-0.194061	-1.70923	84.8347
2	15	2.20892	2.92442	5.65869	2	36	2.51891	-16.5717	5	1	intra-oral transport IOT	-0.680684	-9.36948	55.525
2	16	2.42903	1.10974	0.753548	2	37	3.1117	-21.3229	5	1	intra-oral transport IOT	-1.32347	-18.3113	46.5065
2	17	2.70051	5.81941	10.2964	2	38	4.05577	-14.1988	5	1	intra-oral transport IOT	-0.912682	-11.4566	50.2823
2	18	2.59069	5.72868	11.5296	2	39	3.35321	-12.2856	5	2	puncture crushin PC	-0.0927857	-3.1853	54.2077
2	19	2.76178	5.32855	9.26753	2	40	3.17756	-17.7714
2	20	2.56307	2.15701	3.48878	2	41	3.7484	-20.1342
2	21	2.22134	3.90475	8.43634	2	42	3.946	-13.4849
2	22	3.07227	6.02665	9.7591	2	43	3.5508	-14.8744
2	23	3.06087	6.13554	9.0876	3	1	20.2157	-5.57719
2	24	2.85191	8.42926	15.2646	3	2	7.82206	-7.35981
2	25	2.8438	6.47488	11.1514	3	3	5.61497	-7.02806
2	26	2.72172	6.78377	13.2884	3	4	6.69022	-7.64036
2	27	2.63699	8.75779	17.5704	3	5	7.65229	-8.2468
2	28	2.56948	6.13877	12.2856	3	6	5.78474	-7.93099
2	29	2.46333	1.3449	2.98298	3	7	7.02977	-7.67524
2	30	2.44289	1.53565	3.56954	3	8	6.29407	-8.49267
2	31	2.12956	0.107212	1.3087	3	9	10.0292	-9.99406
2	32	2.42363	2.78888	6.14478	3	10	5.72815	-8.69075
2	33	2.27031	2.64533	5.31327	3	11	7.02977	-7.65395
2	34	2.62312	4.47916	8.76599	3	12	4.82267	-6.65075
2	35	2.6471	5.15976	9.77413	3	13	11.7306	-11.2819
2	36	3.22552	5.23569	7.09054	3	14	6.01111	-8.46286
2	37	3.16237	3.19371	3.74183	3	15	7.02921	-8.69064
2	38	3.24922	7.62754	11.8157	3	16	5.16223	-6.69862
2	39	3.34196	6.63527	9.22573	3	17	9.40664	-6.92735
2	40	3.19664	6.03167	8.83031	3	18	7.99184	-6.97257
2	41	3.17681	3.95537	4.8345	3	19	6.23748	-7.27632
2	42	2.93961	4.22471	6.24487	3	20	7.54095	-7.687
2	43	3.04553	5.80529	10.2499	3	21	6.46385	-7.34121
2	44	3.05307	4.14052	6.34112	3	22	4.31335	-5.99548
2	45	2.94505	4.15625	6.68231	3	23	9.18027	-10.2147
2	46	2.29252	6.6144	15.4172	3	24	21.9878	-11.5839
2	47	2.54062	5.66498	11.4866	3	25	22.688	-17.801
2	48	2.35328	3.54822	6.8753	3	26	17.6253	-16.8627
2	49	2.87271	7.01301	12.5808	3	27	7.33823	-18.8921
2	50	2.44555	2.48125	4.70162	3	28	22.2033	-9.24602
2	51	2.31405	0.857108	1.89892	3	29	19.0256	-17.6887
2	52	2.3631	2.48388	5.69906	3	30	18.9179	-19.3221
2	53	2.42283	4.70172	11.6015	3	31	13.2627	-18.6226
2	54	3.08814	4.45043	6.64832	3	32	16.7097	-20.1371
2	55	2.63477	0.62102	1.73739	3	33	16.8174	-15.8539
2	56	2.6959	5.448	10.2396	3	34	9.8696	-17.906
3	1	2.31985	4.02908	7.82018	3	35	18.6486	-14.1059
3	2	2.21558	3.57555	7.3855	3	36	12.6703	-15.8592
3	3	2.53178	2.17241	3.21009	3	37	19.1872	-20.9506
3	4	2.73479	4.29323	7.11448	3	38	11.7547	-15.9137
3	5	2.39193	6.84041	13.0577	3	39	27.266	-13.9211
3	6	2.45518	6.48563	12.5779	3	40	29.0972	-20.6733
3	7	2.88499	7.43589	12.3199	3	41	15.3632	-16.5436
3	8	2.75588	5.43645	8.48656	3	42	14.2559	-17.949
3	9	2.6431	7.06254	10.2544	3	43	14.3271	-19.8025
3	10	2.28865	5.473	10.7722	3	44	11.3123	-18.3556
3	11	2.70041	3.64705	5.75282	3	45	12.7129	-21.8721
3	12	2.69293	6.90313	11.8906	3	46	14.3509	-17.7073
3	13	2.64763	7.76072	10.341	3	47	12.8078	-20.9572
3	14	2.86805	6.8629	10.9583	3	48	12.6179	-24.4114
3	15	2.78238	7.63704	12.4109	3	49	13.7099	-18.137
3	16	2.98182	8.39554	12.2236	3	50	12.4755	-20.9
3	17	2.95659	8.71207	13.1731	3	51	11.5971	-18.9408
3	18	2.77455	8.25318	13.845	3	52	6.54076	-16.1097
3	19	2.84484	8.04305	12.8504	3	53	12.1431	-20.5236
3	20	2.78828	6.38117	10.1524	3	54	10.2678	-21.5154
3	21	2.8788	6.88191	10.4618	3	55	7.72771	-20.7244
3	22	2.6533	7.26573	12.5963	3	56	8.91465	-17.5882
3	23	2.57617	7.85387	13.6988	3	57	10.3865	-21.7366
3	24	2.31985	4.02908	7.82018	4	1	8.811	-3.49213
3	25	2.21558	3.57555	7.3855	4	2	9.46392	1.50102
3	26	2.25963	3.63249	7.33065	4	3	10.2705	-4.17277
3	27	2.34913	1.09266	2.07731	4	4	10.8466	9.44965
3	28	2.69882	4.18223	6.59547	4	5	8.06208	3.20022
3	29	2.83071	5.64409	8.76747	4	6	9.79037	-3.3414
3	30	2.72079	4.96146	7.68196	4	7	10.9426	-2.53797
3	31	2.51181	5.42707	10.0365	4	8	15.1097	-2.76392
3	32	2.84384	5.00915	7.80582	4	9	8.13889	5.30255
3	33	2.70041	3.64705	5.75282	4	10	8.06208	-3.30167
3	34	2.4512	1.884	3.34568	4	11	9.84798	-1.37558
3	35	2.62811	5.56154	9.49224	4	12	12.9878	-7.91965
3	36	2.54891	3.60349	6.25407	4	13	6.69279	-1.76463
3	37	2.51117	3.88597	6.91002	4	14	6.19006	0.600971
3	38	2.66839	5.10497	8.39025	4	15	7.96053	-2.54546
3	39	2.72248	5.05007	7.97922	4	16	13.1845	-7.95906
3	40	2.02999	-1.32259	-1.69888	4	17	15.1298	-9.45939
3	41	2.14368	-0.702385	0.0937499	4	18	9.33756	-3.51219
3	42	2.62546	3.45251	5.38577	4	19	13.2063	-6.27143
3	43	2.55998	2.69861	5.09312	4	20	12.0042	-5.06695
3	44	2.73457	4.04169	6.23075	4	21	4.61632	3.2771
3	45	2.5469	2.50589	4.85033	4	22	19.9038	-6.01429
3	46	2.70638	3.57018	6.02777	4	23	20.9333	-8.15727
3	47	2.59758	2.10217	4.01139	4	24	21.1205	-8.21972
3	48	2.58218	2.45789	4.71907	4	25	17.2831	-9.13547
3	49	2.54239	2.06238	3.76466	4	26	17.3767	-5.15395
3	50	2.51848	2.12582	4.11037	4	27	21.0893	-7.7916
4	1	2.65521	9.01359	23.436	4	28	20.3718	-9.06687
4	2	2.97591	10.4488	21.4854	4	29	20.2782	-9.59555
4	3	2.69469	9.34406	21.4974	4	30	15.692	-6.58799
4	4	2.50016	9.39956	24.0707	4	31	17.4079	-5.47871
4	5	2.84084	8.11233	21.43	4	32	16.004	-2.14077
4	6	3.07645	13.1948	24.8847	4	33	21.1205	-8.17979
4	7	3.43828	10.9371	17.7032	4	34	14.8184	-4.94247
4	8	3.30324	9.96672	18.0617	4	35	16.3391	-8.09836
4	9	3.17312	9.11373	24.3237	4	36	15.6852	-7.59024
4	10	3.30148	9.42425	15.9304	4	37	13.3649	-5.6096
4	11	3.16014	8.81547	12.2451	4	38	13.6392	-7.72818
4	12	3.20294	9.05425	23.3118	4	39	12.8798	-5.17922
4	13	3.25729	8.87598	19.6174	4	40	11.804	-4.30115
4	14	3.18327	7.85083	17.282	4	41	13.9977	-6.60284
4	15	3.27372	6.88952	21.8936	4	42	14.7993	-8.14093
4	16	2.62532	7.21781	13.3651	4	43	9.8845	-3.23454
4	17	3.07299	7.23593	11.4275	4	44	11.8884	-9.97512
4	18	3.00885	8.33794	13.5741	4	45	10.5173	-7.19486
4	19	2.80618	7.61688	13.112	4	46	11.6985	-7.76674
4	20	2.84981	6.78976	11.5063	4	47	13.7024	-6.6906
4	21	2.89015	5.90871	11.3601	4	48	15.1368	-10.3635
4	22	2.53916	5.72825	11.7924	4	49	22.0819	-13.8018
4	23	2.81973	5.43617	9.92664	4	50	11.4753	-6.36056
4	24	2.6095	4.17755	7.19636	4	51	7.43716	-6.5966
4	25	2.93624	4.41864	7.64756	4	52	11.4753	-8.75699
4	26	2.69773	4.54148	8.35932	4	53	15.9735	-11.1323
4	27	2.6632	3.92676	7.04136	4	54	14.0567	-3.31351
4	28	2.84017	5.4389	8.94999	4	55	17.2514	-9.80555
4	29	2.8638	5.10897	8.39932	4	56	13.5199	-11.9625
4	30	2.96186	5.45038	8.97336	4	57	18.9127	-6.40357
4	31	2.79257	7.75242	15.7482	4	58	14.5423	-11.2472
4	32	2.93754	7.59087	13.2782	4	59	18.7338	-12.7358
4	33	2.94668	6.53026	12.1994	5	1	14.9539	-13.3262
4	34	2.75996	6.66774	13.5969	5	2	15.5253	-15.5373
4	35	3.12525	8.96264	15.4822	5	3	8.66846	-11.4399
4	36	2.76667	8.1936	16.1648	5	4	7.68149	-12.3986
4	37	2.95559	7.3175	12.6501	5	5	9.34376	-13.8119
4	38	2.7989	6.8465	12.8975	5	6	12.4042	-13.9323
4	39	2.72742	8.65572	17.5385	5	7	10.6525	-15.4335
4	40	2.76646	6.82746	13.4846	5	8	6.27319	-13.324
4	41	3.04764	7.6619	12.3483	5	9	12.1122	-16.6738
4	42	2.94477	7.79822	13.5403	5	10	12.6961	-18.3801
4	43	2.75931	6.64817	11.7902	5	11	7.78161	-17.2105
4	44	2.83369	7.74631	14.5982	5	12	10.5065	-18.4347
4	45	2.73568	7.83797	14.9227	5	13	6.85709	-16.1826
4	46	2.99061	9.44263	16.2364	5	14	9.24136	-15.4766
4	47	2.92124	7.79266	14.1106	5	15	9.14405	-16.7171
4	48	2.88471	8.1409	15.2149	5	16	6.56514	-14.6649
4	49	3.09375	7.8501	13.3805	5	17	6.37051	-14.9778
4	50	2.94094	7.19126	12.8709	5	18	12.2095	-17.694
4	51	3.03741	9.91645	17.0631	5	19	9.58197	-16.3804
4	52	2.97349	8.74774	15.2637	5	20	8.94941	-16.8975
4	53	3.02384	7.7091	12.3646	5	21	7.87892	-17.1909
4	54	3.11549	7.14124	12.5719	5	22	8.6088	-17.0451
4	55	2.58667	6.94913	15.7555	5	23	5.88392	-15.9766
4	56	3.18386	10.5834	17.0801	5	24	7.78161	-16.6275
4	57	3.1071	7.70005	12.2548	5	25	8.56014	-17.2542
4	58	2.99534	8.46362	16.0438	5	26	9.53332	-17.5521
4	59	2.79316	6.52636	12.918	5	27	8.36551	-17.9437
4	60	2.95011	8.09955	11.9548	5	28	12.0636	-17.1892
4	61	2.61652	5.6332	10.6169	5	29	11.6743	-18.4257
4	62	2.49103	4.51089	9.8304	5	30	8.56014	-17.4503
4	63	2.76689	8.22332	15.5465	5	31	11.9176	-18.173
4	64	2.9763	9.43579	15.2032	5	32	10.2145	-16.3262
4	65	2.89917	7.07205	12.3829	5	33	9.48466	-16.4303
4	66	2.72711	7.85477	15.991	5	34	6.32185	-16.0938
4	67	3.20311	8.06054	13.233
4	68	2.84866	8.09853	14.8985
4	69	3.29479	7.84617	10.996
4	70	3.04572	7.38538	11.857
4	71	3.14747	6.33079	9.40349
4	72	3.09363	6.5301	7.53184
4	73	3.18293	7.51829	9.38692
4	74	2.92326	6.15986	10.4251
4	75	2.92287	5.07483	8.95226
4	76	2.88667	6.79218	12.3467
4	77	3.19398	7.44533	12.5277
4	78	3.01216	6.07717	10.9889
4	79	3.05679	7.32837	11.3471
4	80	2.92665	6.72948	11.787
4	81	3.11086	9.76991	20.3174
4	82	3.47477	9.63751	15.3053
4	83	3.0377	6.92495	13.488
4	84	2.89863	10.0463	19.1012
4	85	3.04755	8.68994	15.1944
4	86	3.04867	7.80722	14.3171
4	87	2.92108	7.64717	13.1036
4	88	2.86282	6.32127	11.3027
4	89	2.64142	6.10788	12.0143
4	90	2.58971	5.76364	11.424
4	91	2.95348	9.20592	15.5408
4	92	3.08163	7.55753	12.6228
4	93	3.39186	11.7032	18.1473
4	94	3.45629	10.507	13.7446
4	95	3.07238	8.6613	14.7671
4	96	3.35006	8.74916	13.8713
4	97	2.97414	7.4482	12.6004
4	98	3.3306	8.32661	10.1891
4	99	2.95339	5.97983	10.9504
4	100	3.10649	4.597	6.81163
4	101	3.22238	7.34783	11.6712
4	102	2.84991	5.39835	10.0617
4	103	3.34675	9.0147	13.9572
4	104	3.28989	7.67466	12.0386
4	105	3.16846	8.54006	14.1411
4	106	2.94105	5.63871	10.6976
5	1	2.81316	4.2685	5.01781
5	2	2.74794	2.30128	2.03605
5	3	2.72648	3.50622	4.98884
5	4	2.94765	2.49976	3.07254
5	5	3.32465	6.33357	9.25937
5	6	3.27852	8.95428	12.0682
5	7	3.14531	6.46437	8.44604
5	8	3.23131	7.67152	9.59026
5	9	3.0199	6.65251	9.83498
5	10	3.00191	3.24713	4.8321
5	11	3.17375	6.55227	8.49553
5	12	3.24832	6.22366	9.04698
5	13	3.21721	4.80822	11.3425
5	14	3.02538	3.55765	6.2816
5	15	3.13687	6.80366	9.29897
5	16	3.0859	4.13186	5.44828
5	17	1.82042	3.22663	7.5636
5	18	1.93568	-2.46887	-3.26952
5	19	2.57475	0.702037	2.07328
5	20	2.91039	9.84112	18.0786
5	21	2.57265	0.875229	6.08285
5	22	2.76068	0.937294	2.39883
5	23	2.72334	-1.43935	7.16524
5	24	2.8709	1.71141	3.78731
5	25	2.77289	0.589065	6.38012
5	26	2.60253	-0.260278	7.57016
5	27	2.46429	-0.314802	2.09064
5	28	2.52041	0.717083	1.73088
5	29	2.65565	0.834298	1.73403
5	30	2.48881	0.621467	12.5825
5	31	2.47729	1.99486	8.43022
5	32	2.49543	0.95962	1.85707
5	33	2.41898	0.750588	6.49471
5	34	2.66769	3.19253	5.57694
5	35	2.36125	0.790764	0.665206
5	36	2.06576	0.850854	2.41384
5	37	2.66922	4.25803	8.4529
5	38	2.49262	4.12938	7.15771
5	39	2.54886	2.08018	3.62351
5	40	2.19685	0.321496	1.3661
5	41	1.8645	-10.763	40.3875
5	42	1.68558	-0.863633	10.8467
5	43	2.15976	1.29901	3.05427
5	44	1.82596	-2.06414	-4.2978
5	45	1.79377	0.178485	0.070531
5	46	1.90769	0.908085	4.42013
5	47	2.06552	2.12747	5.032
5	48	2.35352	3.00436	5.23331
5	49	2.33787	2.63211	5.87598
5	50	2.23313	2.58886	5.71216
5	51	1.69311	-2.83789	-5.20379
5	52	1.61425	-0.262781	-0.699965
5	53	1.83733	0.423362	1.38931
5	54	1.6966	-1.11468	-2.75301
5	55	1.81045	-2.39634	-5.80789
5	56	2.08812	-3.29068	-6.64922
5	57	1.82923	-2.75717	-6.76377
5	58	1.93398	-2.67165	-6.14493
5	59	1.4899	-2.94041	-8.64609
5	60	1.47605	-4.88195	-13.4724
